# Supplementary material for: Divergent Effects of Circoviridae Capsid Proteins on Type I Interferon Signaling
Source: Pathogens. 2025 Jan 13;14(1):68. doi: 10.3390/pathogens14010068 (PMC11768430; doi:10.3390/pathogens14010068)
Supplement: Supplementary file 1 [file pathogens-14-00068-s001.zip]

Archive with 2 entries (2 files):
- 241215 Supplementary Table 2nd_revise_AS8 Final.pdf
- 241215_Supplementary Figure_2nd_revise_AK5_AS Final.pdf
